# Supplementary material for: Factors Influencing Symptom Severity at Discharge after Lobectomy and Sublobar Resection Through Video-assisted Thoracoscopic Surgery
Source: Interdiscip Cardiovasc Thorac Surg. 2025 Aug 14;40(8):ivaf170. doi: 10.1093/icvts/ivaf170 (PMC12368850; doi:10.1093/icvts/ivaf170)
Supplement: ivaf170_Supplementary_Data [file ivaf170_supplementary_data.zip]

Archive with 2 entries (2 files):
- Supplementary file-PSA-lung-English version.pdf
- Supplementary Table S1 to S10.docx
